# Supplementary material for: Deregulation of Plasma microRNA Expression in a TARDBP-ALS Family
Source: Biomolecules. 2023 Apr 21;13(4):706. doi: 10.3390/biom13040706 (PMC10135769; doi:10.3390/biom13040706)
Supplement: Supplementary file 1 [file biomolecules-13-00706-s001.zip]

Archive with 12 entries (8 files):
- biomolecules-2313726-supplementary-proofdone - revised/
- biomolecules-2313726-supplementary-proofdone - revised/Supplementary Files/
- biomolecules-2313726-supplementary-proofdone - revised/Supplementary Files/Supplementary Figure 1.docx
- biomolecules-2313726-supplementary-proofdone - revised/Supplementary Files/Supplementary Table 1.docx
- biomolecules-2313726-supplementary-proofdone - revised/Supplementary Files/Supplementary Table 2.docx
- biomolecules-2313726-supplementary-proofdone - revised/Supplementary Files/Supplementary Table 3.docx
- biomolecules-2313726-supplementary-proofdone - revised/__MACOSX/
- biomolecules-2313726-supplementary-proofdone - revised/__MACOSX/Supplementary Files/
- biomolecules-2313726-supplementary-proofdone - revised/__MACOSX/Supplementary Files/._Supplementary Figure 1.docx
- biomolecules-2313726-supplementary-proofdone - revised/__MACOSX/Supplementary Files/._Supplementary Table 1.docx
- biomolecules-2313726-supplementary-proofdone - revised/__MACOSX/Supplementary Files/._Supplementary Table 2.docx
- biomolecules-2313726-supplementary-proofdone - revised/__MACOSX/Supplementary Files/._Supplementary Table 3.docx
